# Supplementary material for: Amorphous MoTex Nanomaterials Promote Visible-Light Co-Catalytic Degradation of Methylene Blue
Source: Materials (Basel). 2025 Jul 18;18(14):3388. doi: 10.3390/ma18143388 (PMC12300420; doi:10.3390/ma18143388)
Supplement: Supplementary file 1 [file materials-18-03388-s001.zip]

Archive with 1 entries (1 files):
- materials-3740260-supplementary.pdf
